# Supplementary material for: Predicting Conversion from Mild Cognitive Impairment to Alzheimer’s Disease Using a Vision Transformer and Hippocampal MRI Slices
Source: Bioengineering (Basel). 2026 Jan 29;13(2):163. doi: 10.3390/bioengineering13020163 (PMC12938448; doi:10.3390/bioengineering13020163)
Supplement: Supplementary file 1 [file bioengineering-13-00163-s001.zip]

Archive with 1 entries (1 files):
- bioengineering-4089301-supplementary.pdf
